# Supplementary material for: From Dysbiosis to Disease: The Microbiome’s Influence on Uveitis Pathogenesis
Source: Microorganisms. 2025 Jan 25;13(2):271. doi: 10.3390/microorganisms13020271 (PMC11857511; doi:10.3390/microorganisms13020271)
Supplement: Supplementary file 1 [file microorganisms-13-00271-s001.zip]

Archive with 1 entries (1 files):
- microorganisms-3404362-supplementary.pdf
